# Supplementary material for: Time-series transcriptomic analysis reveals novel gene modules that control theanine biosynthesis in tea plant (Camellia sinensis)
Source: PLoS One. 2020 Sep 10;15(9):e0238175. doi: 10.1371/journal.pone.0238175 (PMC7482930; doi:10.1371/journal.pone.0238175)
Supplement: S1 Table — (XLSX) [file pone.0238175.s001.xlsx]

## Sheet: Additional file 7
Table S1. Primers of eight key genes used for qRT-PCR analysis
Gene	Sequence ID	Length	Forward (5'-3')	Reverse (5'-3')	Product (bp)	Amplification efficiency
CsSAP2	TEA033272.1	492	TTCACACCAAGTATCGCATTTCG	AAAACTAAACGACTCTCGGCAAC	80	1.0759
CsADE4	TEA008063.1	1851	TTTATCCTGGTGAAGTATTGGTGGT	TCCCAAAAACAACAGAATTAGGCAA	132	1.007
CsBCS-1	TEA024931.1	1467	GATGACTTGGACAGGTTTGTGAAG	GTTCCTAAGATCTGAATTGCACCG	195	0.9691
CsPNC	TEA001951.1	924	GGATCATCCCCAGAAGCAATATCT	TTCGCCTTGTTTTCTTGGCATTAT	157	0.9022
CsCYP1	TEA007536.1	471	ACAAGGGGAATCCGACTGTTTAATT	CGCTTGGTTGAATTTCTTCAGTTTG	119	1.0727
CsGOGAT	TEA026779.1	6693	ATGTTCGGATGAATGATTGGAATGAG	GCCATCTATTTTGGTACACTAACTCG	180	1.1191
CsABC2	TEA009552.1	1785	TGAATGGCTGTGGGAAATCTACA	CCAACTTCAACCTCTCCTCATCA	162	1.0494
CsRP	TEA022715.1	468	CAGTAAAAGCAAGACGTGTAGGTG	ATTTGAAAGCCATATTTCGACCCG	138	1.0479
