# Supplementary material for: Time-series transcriptomic analysis reveals novel gene modules that control theanine biosynthesis in tea plant (Camellia sinensis)
Source: PLoS One. 2020 Sep 10;15(9):e0238175. doi: 10.1371/journal.pone.0238175 (PMC7482930; doi:10.1371/journal.pone.0238175)
Supplement: S2 Table — (XLSX) [file pone.0238175.s002.xlsx]

## Sheet: Table S1
Table S2: A total of 54 consistent DEGs identified over the time-course of EA activation
Gene model ID	Regulatory pattern	Annotated functional description	Abbreviated gene symbol
TEA005071.1	Upregulated	basic proline-rich protein	CsBPRP
TEA007527.1	Upregulated	senescence-associated protein	CsSAP1
TEA007536.1	Upregulated	cytochrome P450	CsCYP1
TEA007550.1	Upregulated	putative theanine related 1	CsPTR1
TEA008063.1	Upregulated	amidophosphoribosyltransferase	CsADE4
TEA009101.1	Upregulated	putative theanine related 2	CsPTR2
TEA009664.1	Upregulated	serine carboxypeptidase	CsScpep
TEA011686.1	Upregulated	heat shock protein	CsHSP
TEA012168.1	Upregulated	lecithin-cholesterol acyltransferase	CsLCAT
TEA013841.1	Upregulated	glycine--tRNA ligase	CsGRS1
TEA015139.1	Upregulated	universal stress protein PHOS32 OS	CsUSP
TEA016811.1	Upregulated	putative theanine related 3	CsPTR3
TEA020647.1	Upregulated	putative theanine related 4	CsPTR4
TEA022648.1	Upregulated	membrane-associated kinase regulator	CsMAKR
TEA020652.1	Upregulated	putative theanine related 5	CsPTR5
TEA025366.1	Upregulated	RNA-binding protein	CsRBP
TEA026434.1	Upregulated	proline-rich receptor-like protein kinase	CsPERK
TEA032428.1	Upregulated	tryptophan aminotransferase related 2	TAR2
TEA032440.1	Upregulated	putative theanine related 6	CsPTR6
TEA032865.1	Upregulated	heat shock protein	CsHSP
TEA033233.1	Upregulated	rRNA intron-encoded homing endonuclease	CsRIHE
TEA033248.1	Upregulated	tryptophan aminotransferase related 1	CsTAR1
TEA033268.1	Upregulated	cytochrome P450	CsCYP2
TEA033272.1	Upregulated	senescence-associated protein	CsSAP2
TEA033273.1	Upregulated	putative theanine related 7	CsPTR7
TEA001951.1	Downregulated	peroxisomal adenine nucleotide carrier	CsPNC
TEA002560.1	Downregulated	4-hydroxy-tetrahydrodipicolinate synthase	CsDHDPS
TEA003713.1	Downregulated	bZIP transcription factor	CsBZIP
TEA009212.1	Downregulated	geraniol 8-hydroxylase	CsG8H
TEA009552.1	Downregulated	ABC transporter 2	CsABC2
TEA012112.1	Downregulated	sugar transport protein	CsSTP
TEA012712.1	Downregulated	ABC transporter 1	CsABC1
TEA012825.1	Downregulated	pathogenesis-related protein 1	CsPR1
TEA013170.1	Downregulated	glucose-6-phosphate/phosphate translocator	CsGPT
TEA014039.1	Downregulated	eukaryotic translation initiation factor	CsEIF
TEA016193.1	Downregulated	S-adenosyl-L-methionine decarboxylase	CsSAMDC
TEA017121.1	Downregulated	glutathione S-transferase	CsGSTF1
TEA017496.1	Downregulated	hydroxyphenylacetaldehyde oxime monooxygenase	CsHOM
TEA017632.1	Downregulated	heat- and acid-stable phosphoprotein	CsHASP
TEA017944.1	Downregulated	high mobility group B protein	CsHMGB
TEA022715.1	Downregulated	ribosomal protein	CsRP
TEA024931.1	Downregulated	mitochondrial chaperone BCS1	CsBCS-1
TEA025143.1	Downregulated	soyasaponin III rhamnosyltransferase	CsGMSGT3
TEA025718.1	Downregulated	ABC transporter family protein	CsABCtfp
TEA026779.1	Downregulated	glutamate synthase	CsGOGAT
TEA027771.1	Downregulated	inositol-pentakisphosphate 2-kinase	CsIPK
TEA029613.1	Downregulated	glutathione S-transferase	CsGSTF2
TEA029638.1	Downregulated	calvin cycle protein	CsCCP
TEA029860.1	Downregulated	primary amine oxidase	CsPAO
TEA029901.1	Downregulated	NAC transcription factor 1	CsNAC1
TEA032577.1	Downregulated	beta-amylase	CsBAM
TEA032799.1	Downregulated	protein transport protein	CsPTP
TEA032838.1	Downregulated	zinc finger protein	CsZFP
TEA033890.1	Downregulated	NAC transcription factor 2	CsNAC2
