# Supplementary material for: Time-series transcriptomic analysis reveals novel gene modules that control theanine biosynthesis in tea plant (Camellia sinensis)
Source: PLoS One. 2020 Sep 10;15(9):e0238175. doi: 10.1371/journal.pone.0238175 (PMC7482930; doi:10.1371/journal.pone.0238175)
Supplement: S3 Table — (XLSX) [file pone.0238175.s003.xlsx]

## Sheet: downregulated genes
Table S3: GO analysis of upregulated genes and downregulated genes over the time-course of EA activation
Term ID	Description	Catergory	Count	P-value
GO:0004364	glutathione transferase activity	MF	7	0.000716556
GO:0015439	heme-transporting ATPase activity	MF	6	0.00200401
GO:0016638	oxidoreductase activity, acting on the CH-NH2 group of donors	MF	7	0.00220303
GO:0015232	heme transporter activity	MF	6	0.00400416
GO:0005356	hydrogen:glucose symporter activity	MF	6	0.00600046
GO:0005358	high-affinity hydrogen:glucose symporter activity	MF	5	0.00600046
GO:0008792	arginine decarboxylase activity	MF	5	0.00600046
GO:0009679	hexose:proton symporter activity	MF	7	0.00600046
GO:0016040	glutamate synthase (NADH) activity	MF	4	0.00600046
GO:0045181	glutamate synthase activity, NAD(P)H as acceptor	MF	4	0.00600046
GO:0016765	transferase activity, transferring alkyl or aryl (other than methyl) groups	MF	8	0.00677382
GO:0015930	glutamate synthase activity	MF	5	0.00799293
GO:0008131	primary amine oxidase activity	MF	8	0.0139473
GO:0051184	cofactor transporter activity	MF	6	0.0139473
GO:0003735	structural constituent of ribosome	MF	10	0.0159019
GO:0004014	adenosylmethionine decarboxylase activity	MF	2	0.0159245
GO:0016161	beta-amylase activity	MF	2	0.0159245
GO:0005506	iron ion binding	MF	6	0.0204913
GO:0016639	oxidoreductase activity, acting on the CH-NH2 group of donors, NAD or NADP as acceptor	MF	2	0.0218332
GO:0016160	amylase activity	MF	2	0.0237952
GO:0005198	structural molecule activity	MF	6	0.0257436
GO:0016641	oxidoreductase activity, acting on the CH-NH2 group of donors, oxygen as acceptor	MF	2	0.0374237
GO:0048038	quinone binding	MF	2	0.0393556
GO:0022804	active transmembrane transporter activity	MF	6	0.0413789
GO:0003677	DNA binding	MF	8	0.0452803
GO:0005355	glucose transmembrane transporter activity	MF	2	0.0470463
GO:0015145	monosaccharide transmembrane transporter activity	MF	4	0.0470463
GO:0015149	hexose transmembrane transporter activity	MF	2	0.0470463
GO:0009404	toxin metabolic process	BP	8	3.51148e-05
GO:0009407	toxin catabolic process	BP	6	3.51148e-05
GO:0090487	secondary metabolite catabolic process	BP	4	3.51148e-05
GO:0006749	glutathione metabolic process	BP	7	0.000870047
GO:1901564	organonitrogen compound metabolic process	BP	16	0.0013324
GO:0006790	sulfur compound metabolic process	BP	10	0.00171466
GO:0010110	regulation of photosynthesis, dark reaction	BP	6	0.00192343
GO:0080152	regulation of reductive pentose-phosphate cycle	BP	4	0.00192343
GO:0080153	negative regulation of reductive pentose-phosphate cycle	BP	5	0.00192343
GO:0006518	peptide metabolic process	BP	12	0.00201426
GO:0043603	cellular amide metabolic process	BP	12	0.00333361
GO:0016098	monoterpenoid metabolic process	BP	5	0.00384333
GO:0016099	monoterpenoid biosynthetic process	BP	7	0.00384333
GO:0045912	negative regulation of carbohydrate metabolic process	BP	4	0.00384333
GO:0043255	regulation of carbohydrate biosynthetic process	BP	4	0.00575972
GO:0006537	glutamate biosynthetic process	BP	2	0.0076726
GO:0019676	ammonia assimilation cycle	BP	2	0.0076726
GO:0006575	cellular modified amino acid metabolic process	BP	2	0.00786542
GO:0009308	amine metabolic process	BP	4	0.00875635
GO:0006109	regulation of carbohydrate metabolic process	BP	2	0.00958197
GO:0006557	S-adenosylmethioninamine biosynthetic process	BP	2	0.00958197
GO:0046499	S-adenosylmethioninamine metabolic process	BP	3	0.00958197
GO:0009835	fruit ripening	BP	3	0.0114878
GO:0071695	anatomical structure maturation	BP	4	0.0114878
GO:0040007	growth	BP	4	0.0127463
GO:0006536	glutamate metabolic process	BP	2	0.0152891
GO:0006597	spermine biosynthetic process	BP	2	0.0152891
GO:0008215	spermine metabolic process	BP	4	0.0152891
GO:0009825	multidimensional cell growth	BP	2	0.0171845
GO:0008295	spermidine biosynthetic process	BP	3	0.0190765
GO:0010109	regulation of photosynthesis	BP	3	0.0190765
GO:0008216	spermidine metabolic process	BP	2	0.0209649
GO:0043650	dicarboxylic acid biosynthetic process	BP	4	0.0228499
GO:1901566	organonitrogen compound biosynthetic process	BP	10	0.0246376
GO:0019748	secondary metabolic process	BP	4	0.0262183
GO:0010150	leaf senescence	BP	2	0.0266096
GO:0010260	organ senescence	BP	2	0.0284842
GO:0009889	regulation of biosynthetic process	BP	8	0.0304484
GO:0006596	polyamine biosynthetic process	BP	4	0.037806
GO:0007568	aging	BP	2	0.037806
GO:0006807	nitrogen compound metabolic process	BP	16	0.0484064

## Sheet: upregulatee genes
Term ID	Description	Catergory	Count	P-value
GO:0004519	endonuclease activity	MF	8	3.32674e-05
GO:0004518	nuclease activity	MF	8	0.000167759
GO:0016788	hydrolase activity, acting on ester bonds	MF	10	0.0015615
GO:0004820	glycine-tRNA ligase activity	MF	6	0.00176282
GO:0004044	amidophosphoribosyltransferase activity	MF	6	0.00352281
GO:0016747	transferase activity, transferring acyl groups other than amino-acyl groups	MF	7	0.0173748
GO:0016787	hydrolase activity	MF	12	0.0188786
GO:0016746	transferase activity, transferring acyl groups	MF	6	0.0241545
GO:0004620	phospholipase activity	MF	4	0.0389867
GO:0016763	transferase activity, transferring pentosyl groups	MF	4	0.0389867
GO:0004185	serine-type carboxypeptidase activity	MF	6	0.0423844
GO:0070008	serine-type exopeptidase activity	MF	5	0.0483042
GO:0016298	lipase activity	MF	6	0.0491471
GO:0004180	carboxypeptidase activity	MF	6	0.0499894
GO:0006426	glycyl-tRNA aminoacylation	BP	6	0.000915751
GO:0009395	phospholipid catabolic process	BP	4	0.00274524
GO:0006189	'de novo' IMP biosynthetic process	BP	4	0.00548445
GO:0006144	purine nucleobase metabolic process	BP	4	0.00730724
GO:0006188	IMP biosynthetic process	BP	6	0.00730724
GO:0009113	purine nucleobase biosynthetic process	BP	6	0.00730724
GO:0046040	IMP metabolic process	BP	5	0.00730724
GO:0046434	organophosphate catabolic process	BP	5	0.00867258
GO:0019637	organophosphate metabolic process	BP	7	0.0122609
GO:0046112	nucleobase biosynthetic process	BP	4	0.0132129
GO:0044242	cellular lipid catabolic process	BP	6	0.013666
GO:0009112	nucleobase metabolic process	BP	5	0.0177365
GO:0046148	pigment biosynthetic process	BP	5	0.0235924
GO:0042440	pigment metabolic process	BP	6	0.026734
GO:0006418	tRNA aminoacylation for protein translation	BP	4	0.028973
GO:0044710	single-organism metabolic process	BP	4	0.0290059
GO:0043038	amino acid activation	BP	3	0.0298675
GO:0043039	tRNA aminoacylation	BP	1	0.0298675
GO:0016042	lipid catabolic process	BP	3	0.031208
GO:0009127	purine nucleoside monophosphate biosynthetic process	BP	2	0.0356654
GO:0009168	purine ribonucleoside monophosphate biosynthetic process	BP	2	0.0356654
GO:0009156	ribonucleoside monophosphate biosynthetic process	BP	1	0.0409928
GO:0006644	phospholipid metabolic process	BP	2	0.0418783
GO:0009152	purine ribonucleotide biosynthetic process	BP	2	0.0418783
GO:0006164	purine nucleotide biosynthetic process	BP	3	0.0427633
GO:0009124	nucleoside monophosphate biosynthetic process	BP	4	0.0432055
GO:0009260	ribonucleotide biosynthetic process	BP	4	0.0476188
GO:0046390	ribose phosphate biosynthetic process	BP	5	0.0476188
